# Supplementary material for: Cortical Correlates of Psychedelic-Induced Shaking Behavior Revealed by Voltage Imaging
Source: Int J Mol Sci. 2023 May 30;24(11):9463. doi: 10.3390/ijms24119463 (PMC10253917; doi:10.3390/ijms24119463)
Supplement: Supplementary file 1 [file ijms-24-09463-s001.zip]

Archive with 2 entries (2 files):
- Figure S1.pdf
- Movie S1.avi
